# Supplementary material for: The Evolution of Robust Development and Homeostasis in Artificial Organisms
Source: PLoS Comput Biol. 2008 Mar 28;4(3):e1000030. doi: 10.1371/journal.pcbi.1000030 (PMC2274883; doi:10.1371/journal.pcbi.1000030)
Supplement: Table S1 — Genotype into phenotype. (0.04 MB XLS) [file pcbi.1000030.s002.xls]

## Sheet: Sheet1
Integer	Value	Meaning
1. Contigency	1	Active if cells are occupied in the north
	2	Active if cells are occupied in the east
	3	Active if cells are occupied in the south
	4	Active if cells are occupied in the west
	5	Active if cells are occupied in the up position
	6	Active if cells are occupied in the down position
	7	Active within range of prior cell divisions
	8	Active within range of timesteps
2. Lower limit	0...9	Lower limit of numbers of neighbours for which the rule is active
	0...500	Lower limit (prior divisions/timesteps) at which time the rule is active
3. Upper limit	0...9	Upper limit of numbers of neighbours for which the rule is active
	0...500	Upper limit (prior divisions/timesteps) for which the rule is active
4. Action	1...6	Clone in one of the six directions (North, South, East, West, Up, Down)
	7...12	Move in one of the six directions
	13	Die
	14...19	Do not clone in one of the six directions
	20...25	Do not move in one of the six directions
	26	Do not die
